# Supplementary material for: Fusarium oxysporum Casein Kinase 1, a Negative Regulator of the Plasma Membrane H+-ATPase Pma1, Is Required for Development and Pathogenicity
Source: J Fungi (Basel). 2022 Dec 15;8(12):1300. doi: 10.3390/jof8121300 (PMC9786551; doi:10.3390/jof8121300)
Supplement: Supplementary file 1 [file jof-08-01300-s001.zip]

Archive with 1 entries (1 files):
- jof-2087380-supplementary.pdf
